# Supplementary material for: Evaluation of Everolimus Activity against Mycobacterium tuberculosis Using In Vitro Models of Infection
Source: Antibiotics (Basel). 2023 Jan 13;12(1):171. doi: 10.3390/antibiotics12010171 (PMC9854797; doi:10.3390/antibiotics12010171)
Supplement: Supplementary file 1 [file antibiotics-12-00171-s001.zip]

Archive with 1 entries (1 files):
- antibiotics-2146023-supplementary.pdf
